# Supplementary material for: ERK3/MAPK6 promotes triple-negative breast cancer progression through collective migration and EMT plasticity
Source: Front Oncol. 2025 Aug 27;15:1563969. doi: 10.3389/fonc.2025.1563969 (PMC12420279; doi:10.3389/fonc.2025.1563969)
Supplement: Supplementary file 4 [file DataSheet2.zip]

Archive with 3 entries (2 files):
- Cell_Profiler_pipelines_Morazzo_2025/
- Cell_Profiler_pipelines_Morazzo_2025/Cell Profiler_CellShape.cppipe
- Cell_Profiler_pipelines_Morazzo_2025/Cell Profiler_FocalAdhesion.cppipe
